# Supplementary material for: Asymmetry, sex differences and age-related changes in the white matter in the healthy elderly: a tract-based study
Source: BMC Res Notes. 2011 Oct 4;4:378. doi: 10.1186/1756-0500-4-378 (PMC3205060; doi:10.1186/1756-0500-4-378)
Supplement: Additional file 1 — Table S1. Characteristics of the participants. [file 1756-0500-4-378-S1.XLSX]

## Sheet: Sheet1
	Table 3
	Characteristics of the participants
		Total	Male	Female
	Number	36	15	21
	Age (years)	74.4±4.94	75.5±4.26	73.5±5.32	NS
	Education (years)	12.3±2.14	12.4±2.69	12.1±1.71	NS
	MMSE score	28.6±1.80	28.5±1.88	28.6±1.77	NS
	MMSE, Mini-Mental State Examination; NS, non-significant difference among the groups.
