# Supplementary material for: Asymmetry, sex differences and age-related changes in the white matter in the healthy elderly: a tract-based study
Source: BMC Res Notes. 2011 Oct 4;4:378. doi: 10.1186/1756-0500-4-378 (PMC3205060; doi:10.1186/1756-0500-4-378)
Supplement: Additional file 2 — Table S2. Definitions of the seed and target regions of interest for each tractography. [file 1756-0500-4-378-S2.XLSX]

## Sheet: Sheet1
	Table 4
	Definitions of the seed and target regions of interest for each tractography
			Seed		Target
	UNC		in the white matter of the frontal lobe on a coronal plane at the tip of the frontal horn of the lateral ventricle		in the white matter on a coronal plane at the tip of the inferior horn of the lateral ventricle in the ipsilateral temporal tip
	CIG		the first in the middle of the white matter, the second in the white matter of the splenium and the third in the white matter of the genu		none
	SLF		in the triangular-shaped region lateral to each of the corticospinal tracts on a coronal plane		none
	ILF		in the white matter on a coronal plane at the tip of the inferior horn of the lateral ventricle in the temporal tip		in the ipsilateral sagittal stratum on a coronal plane at the level of the trigone of the lateral ventricle
	IOFF		in the white matter of the frontal lobe on a coronal plane at the tip of the frontal horn of the lateral ventricle		in the ipsilateral sagittal stratum on a coronal plane at the level of the trigone of the lateral ventricle
	UNC, uncinate fasciculus; CIG, cingulate fasciculus; SLF, superior longitudinal fasciculus; ILF, inferior longitudinal fasciculus;
	IOFF, inferior occipitofrontal fasciculus.
