# Supplementary material for: Asymmetry, sex differences and age-related changes in the white matter in the healthy elderly: a tract-based study
Source: BMC Res Notes. 2011 Oct 4;4:378. doi: 10.1186/1756-0500-4-378 (PMC3205060; doi:10.1186/1756-0500-4-378)
Supplement: Additional file 3 — Table S3. Comparisons of the right and left FA and ADC values for each tractography [file 1756-0500-4-378-S3.XLSX]

## Sheet: Sheet1
	Table 1
	Comparisons of the right and left FA and ADC values for each tractography
		UNC		CIG		SLF		ILF		IOFF
		FA mean (SD)	ADC mean (SD)	FA mean (SD)	ADC mean (SD)	FA mean (SD)	ADC mean (SD)	FA mean (SD)	ADC mean (SD)	FA mean (SD)	ADC mean (SD)
	All subjects, right	0.369 (0.0140)	0.424 (0.0166)	0.394 (0.0170)	0.395 (0.0116)	0.400 (0.0158)	0.399 (0.0146)	0.409 (0.0159)	0.423 (0.0195)	0.432 (0.0190)	0.417 (0.0151)
	All subjects, left	0.373 (0.0178)	0.421 (0.0157)	0.399 (0.0156)	0.403 (0.0181)	0.407 (0.0183)	0.404 (0.0144)	0.410 (0.0151)	0.429 (0.0193)	0.431(0.0221)	0.423 (0.0237)
	p	0.592	0.442	0.166	0.017	0.105	0.062	0.683	0.148	0.973	0.345
	Males, right	0.375 (0.0099)	0.423 (0.0179)	0.397 (0.0153)	0.393 (0.0098)	0.404 (0.014)	0.398 (0.0115)	0.412 (0.0166)	0.429 (0.0210)	0.434 (0.0188)	0.417 (0.0158)
	Males, left	0.374 (0.0159)	0.421 (0.0144)	0.400 (0.0158)	0.406 (0.0235)	0.409 (0.014)	0.405 (0.0155)	0.410 (0.0160)	0.43 (0.0207)	0.430 (0.0290)	0.424 (0.0285)
	p	0.848	0.815	0.509	0.027	0.494	0.115	0.816	0.768	0.933	0.422
	Females, right	0.366 (0.0136)	0.424 (0.0160)	0.391 (0.0179)	0.396 (0.0129)	0.398 (0.0167)	0.4 (0.0167)	0.407 (0.0155)	0.418 (0.0175)	0.430 (0.0195)	0.416 (0.0150)
	Females, left	0.371 (0.0193)	0.424 (0.0169)	0.391 (0.0158)	0.396 (0.0130)	0.398 (0.0183)	0.4 (0.0139)	0.407 (0.0148)	0.418 (0.0187)	0.430 (0.0162)	0.416 (0.0202)
	p	0.367	0.387	0.192	0.191	0.077	0.228	0.463	0.097	0.888	0.588
	UNC, uncinate fasciculus; CIG, cingulate fasciculus; SLF, superior longitudinal fasciculus; ILF, inferior longitudinal fasciculus; IOFF, inferior occipitofrontal fasciculus; FA, fractional anisotropy;
	ADC, apparent diffusion coefficient (10-3 s/mm2).
