# Supplementary material for: Asymmetry, sex differences and age-related changes in the white matter in the healthy elderly: a tract-based study
Source: BMC Res Notes. 2011 Oct 4;4:378. doi: 10.1186/1756-0500-4-378 (PMC3205060; doi:10.1186/1756-0500-4-378)
Supplement: Additional file 4 — Table S4. Comparisons of the FA and ADC values between males and females for each tractography [file 1756-0500-4-378-S4.XLSX]

## Sheet: Sheet1
	Table 2
	Comparisons of the FA and ADC values between males and females for each tractography
		UNC		CIG		SLF		ILF		IOFF
		right	left	right	left	rigth	left	right	left	right	left
	Males FA mean (SD)	0.375 (0.0099)	0.374 (0.0159)	0.397 (0.0153)	0.401 (0.0158)	0.404 (0.0140)	0.409 (0.0188)	0.412 (0.0166)	0.410 (0.0160)	0.434 (0.0188)	0.430 (0.0290)
	Females FA mean (SD)	0.366 (0.0136)	0.371 (0.0193)	0.391 (0.0179)	0.398 (0.0158)	0.398 (0.0167)	0.406 (0.0183)	0.407 (0.0155)	0.410 (0.0148)	0.430 (0.0195)	0.431 (0.0162)
	p	0.037	0.591	0.244	0.541	0.388	0.72	0.358	0.974	0.591	0.961
	Males ADC mean (SD)	0.423 (0.0179)	0.421 (0.0144)	0.393 (0.0160)	0.406 (0.0169)	0.398 (0.0115)	0.405 (0.0155)	0.429 (0.0210)	0.430 (0.0207)	0.417 (0.0158)	0.424 (0.0285)
	Females ADC mean (SD)	0.424 (0.0160)	0.420 (0.0169)	0.396 (0.0129)	0.400 (0.0130)	0.399 (0.0167)	0.403 (0.0139)	0.418 (0.0175)	0.428 (0.0187)	0.416 (0.0150)	0.421 (0.0202)
	p	0.769	0.867	0.725	0.427	0.973	0.371	0.108	0.484	0.555	0.591
	UNC, uncinate fasciculus; CIG, cingulate fasciculus; SLF, superior longitudinal fasciculus; ILF, inferior longitudinal fasciculus; IOFF, inferior occipitofrontal fasciculus; FA, fractional anisotropy;
	ADC, apparent diffusion coefficient (10-3 s/mm2).
